# Supplementary material for: Suppression of Early TNF-Alpha Increase by a Single Evolocumab Dose in Patients with Acute Myocardial Infarction Undergoing Percutaneous Coronary Intervention
Source: J Clin Med. 2026 Jun 23;15(13):4873. doi: 10.3390/jcm15134873 (PMC13362465; doi:10.3390/jcm15134873)
Supplement: Supplementary file 1 [file jcm-15-04873-s001.zip]

Archive with 4 entries (4 files):
- Supplementary Figure S1.tiff
- Supplementary Table S1.pdf
- Supplementary Table S2.pdf
- Supplementary Table S3.pdf
